# Supplementary material for: High Mannose N-Glycans Promote Migration of Bone-Marrow-Derived Mesenchymal Stromal Cells
Source: Int J Mol Sci. 2020 Sep 29;21(19):7194. doi: 10.3390/ijms21197194 (PMC7582662; doi:10.3390/ijms21197194)
Supplement: Supplementary file 1 [file ijms-21-07194-s001.zip]

Archive with 2 entries (2 files):
- Video_S1A_Control.avi
- Video_S1B_Kifunensine.avi
